# Supplementary material for: Determination of Two Differently Manufactured Silicon Dioxide Nanoparticles by Cloud Point Extraction Approach in Intestinal Cells, Intestinal Barriers and Tissues
Source: Int J Mol Sci. 2021 Jun 29;22(13):7035. doi: 10.3390/ijms22137035 (PMC8268481; doi:10.3390/ijms22137035)
Supplement: Supplementary file 1 [file ijms-22-07035-s001.zip]

Archive with 1 entries (1 files):
- ijms-1232175-supplementary.pdf
